# Supplementary material for: 4-(p-Tolyl­amino)­benzaldehyde
Source: Acta Crystallogr Sect E Struct Rep Online. 2010 Oct 20;66(Pt 11):o2828. doi: 10.1107/S1600536810040389 (PMC3009316; doi:10.1107/S1600536810040389)
Supplement: Supplementary file 2 [file e-66-o2828-Isup2.hkl]

# 
# h,k,l, Fc-squared, Fo-squared, sigma(Fo-squared) and status flag 
# 
data_I
_shelx_title ' test in P2(1)2(1)2(1)' 
_shelx_refln_list_code          4 
_shelx_F_calc_maximum      119.19 
_exptl_crystal_F_000       448.00 
_reflns_d_resolution_high  0.7718 
 
loop_ 
 _symmetry_equiv_pos_as_xyz 
 'x, y, z' 
 '-x+1/2, -y, z+1/2' 
 '-x, y+1/2, -z+1/2' 
 'x+1/2, -y+1/2, -z' 
 
_cell_length_a     5.8356 
_cell_length_b     8.2581 
_cell_length_c    24.1370 
_cell_angle_alpha  90.000 
_cell_angle_beta   90.000 
_cell_angle_gamma  90.000 
 
_shelx_F_squared_multiplier     1.000 
 
loop_ 
 _refln_index_h 
 _refln_index_k 
 _refln_index_l 
 _refln_F_squared_calc 
 _refln_F_squared_meas 
 _refln_F_squared_sigma 
 _refln_observed_status 
   2   0   0     1036.52      944.38     14.09 o 
   4   0   0      262.77      297.44      6.74 o 
   6   0   0       10.20       11.10      0.76 o 
   1   1   0     2980.98     2851.55     43.21 o 
   2   1   0       13.66       14.88      0.23 o 
   3   1   0       55.06       56.68      0.68 o 
   4   1   0        5.97        7.06      0.28 o 
   5   1   0        1.45        1.57      0.26 o 
   6   1   0       34.06       31.76      0.92 o 
   7   1   0        4.92        3.94      0.44 o 
   0   2   0      180.06      149.36      3.28 o 
   1   2   0        0.10       -0.06      0.13 o 
   2   2   0       18.51       22.04      0.46 o 
   3   2   0        0.02        0.99      0.25 o 
   4   2   0       44.67       42.65      0.75 o 
   5   2   0       79.72       81.74      1.82 o 
   6   2   0       15.22       14.53      0.71 o 
   7   2   0        1.84        2.30      0.47 o 
   1   3   0      140.94      137.70      1.93 o 
   2   3   0        0.04        0.36      0.31 o 
   3   3   0        3.33        3.48      0.16 o 
   4   3   0       63.50       68.06      1.35 o 
   5   3   0       11.14       11.53      0.52 o 
   6   3   0        0.32        0.01      0.59 o 
   7   3   0       17.91       20.60      1.22 o 
   0   4   0       11.43       14.82      0.55 o 
   1   4   0      788.33      838.94     12.72 o 
   2   4   0      280.41      294.78      3.94 o 
   3   4   0       66.08       62.25      0.96 o 
   4   4   0       68.71       64.56      1.33 o 
   5   4   0       45.17       45.40      1.11 o 
   6   4   0        0.02       -0.30      0.30 o 
   1   5   0       78.04       64.61      1.04 o 
   2   5   0      110.46      114.46      1.70 o 
   3   5   0       11.75       12.45      0.42 o 
   4   5   0       16.87       15.22      0.56 o 
   5   5   0        8.29        7.82      0.49 o 
   6   5   0        7.36        7.85      0.53 o 
   0   6   0        1.18        0.56      0.28 o 
   1   6   0       78.83       75.03      1.22 o 
   2   6   0        0.02       -0.09      0.15 o 
   3   6   0       35.63       30.63      0.68 o 
   4   6   0       17.57       15.11      0.57 o 
   5   6   0        5.58        4.74      0.41 o 
   6   6   0        0.01       -0.11      0.39 o 
   1   7   0      230.39      220.36      3.11 o 
   2   7   0       39.66       36.51      0.78 o 
   3   7   0      116.93       99.77      1.63 o 
   4   7   0       19.68       15.42      0.62 o 
   5   7   0        0.44        0.23      0.28 o 
   0   8   0        3.25        2.56      0.44 o 
   1   8   0        1.46        1.80      0.29 o 
   2   8   0        1.11        2.00      0.45 o 
   3   8   0        3.45        3.57      0.33 o 
   4   8   0        0.01       -0.21      0.28 o 
   1   9   0        0.07        0.01      0.24 o 
   2   9   0       10.37       10.30      0.48 o 
   3   9   0        3.35        4.28      0.38 o 
   4   9   0        3.78        3.14      0.43 o 
   0  10   0        0.15       -0.13      0.32 o 
   1  10   0        0.22       -0.24      0.24 o 
   2  10   0        0.11        0.45      0.39 o 
   1   0   1      133.73      131.23      2.05 o 
   2   0   1      164.33      170.42      1.72 o 
   3   0   1       12.06       14.18      0.29 o 
   4   0   1        2.68        2.16      0.19 o 
   5   0   1       16.77       16.32      0.58 o 
   6   0   1        6.35        6.27      0.45 o 
   7   0   1        2.83        2.44      0.46 o 
   0   1   1      668.65      615.14      9.49 o 
   1   1   1     3723.33     3476.77     37.22 o 
   2   1   1      820.44      820.71      6.32 o 
   3   1   1       97.25      110.69      0.86 o 
   4   1   1       29.66       34.47      0.45 o 
   5   1   1       18.29       17.66      0.43 o 
   6   1   1       23.56       22.87      0.54 o 
   7   1   1        3.00        2.48      0.29 o 
   0   2   1     5088.61     4585.71     69.15 o 
   1   2   1     4023.85     3799.57     37.13 o 
   2   2   1      209.99      217.44      1.83 o 
   3   2   1        7.72        8.73      0.26 o 
   4   2   1        6.73        6.88      0.22 o 
   5   2   1        0.91        0.78      0.19 o 
   6   2   1        6.26        7.51      0.42 o 
   7   2   1        3.58        4.15      0.33 o 
   0   3   1       63.80       56.30      0.98 o 
   1   3   1      553.32      613.78      6.03 o 
   2   3   1     1221.30     1300.14     12.67 o 
   3   3   1        0.99        2.82      0.22 o 
   4   3   1       62.87       58.03      0.85 o 
   5   3   1       78.41       76.76      1.21 o 
   6   3   1       32.99       33.93      0.69 o 
   7   3   1        0.37        0.61      0.39 o 
   0   4   1        0.95        1.06      0.28 o 
   1   4   1     1483.38     1551.07     15.11 o 
   2   4   1       32.76       28.90      0.40 o 
   3   4   1       38.79       42.11      0.77 o 
   4   4   1       50.62       51.44      0.79 o 
   5   4   1       53.77       52.50      0.86 o 
   6   4   1        7.22        6.83      0.46 o 
   0   5   1       63.51       63.30      1.17 o 
   1   5   1       84.02       93.01      1.06 o 
   2   5   1        4.56        6.54      0.18 o 
   3   5   1        5.43        3.42      0.17 o 
   4   5   1       36.73       36.74      0.66 o 
   5   5   1        5.87        6.26      0.31 o 
   6   5   1        5.41        6.00      0.46 o 
   0   6   1       72.96       80.18      1.48 o 
   1   6   1       35.33       33.18      0.51 o 
   2   6   1       24.12       22.24      0.59 o 
   3   6   1       34.58       31.71      0.50 o 
   4   6   1       10.73        9.42      0.34 o 
   5   6   1       11.09        9.09      0.37 o 
   6   6   1        0.55        0.63      0.24 o 
   0   7   1       50.19       56.63      1.21 o 
   1   7   1       32.55       32.99      0.52 o 
   2   7   1        0.25        0.07      0.14 o 
   3   7   1        9.89       10.71      0.35 o 
   4   7   1        3.41        3.57      0.26 o 
   5   7   1        0.45        0.12      0.29 o 
   0   8   1       12.25       11.00      0.46 o 
   1   8   1        4.66        4.43      0.22 o 
   2   8   1       15.10       12.62      0.43 o 
   3   8   1        2.49        2.16      0.20 o 
   4   8   1        0.77        0.38      0.21 o 
   0   9   1        0.35        0.63      0.48 o 
   1   9   1        1.88        1.93      0.28 o 
   2   9   1        5.42        5.89      0.29 o 
   3   9   1        6.63        7.22      0.43 o 
   4   9   1        0.29       -0.26      0.26 o 
   0  10   1        0.19       -0.20      0.33 o 
   1  10   1        6.89        8.91      0.42 o 
   2  10   1        0.76        0.97      0.26 o 
   1   0   2     3144.32     3065.08     46.39 o 
   2   0   2      223.46      227.85      2.56 o 
   3   0   2      582.02      595.33      6.57 o 
   4   0   2       63.07       65.86      0.91 o 
   5   0   2       76.77       77.57      1.55 o 
   6   0   2       15.83       13.99      0.61 o 
   7   0   2        1.68        1.71      0.38 o 
   0   1   2     1675.07     1637.85     25.05 o 
   1   1   2      566.76      566.44      4.37 o 
   2   1   2      275.00      258.93      2.42 o 
   3   1   2      124.27      131.81      1.05 o 
   4   1   2       47.58       43.36      0.51 o 
   5   1   2        9.96        9.98      0.30 o 
   6   1   2       18.11       17.61      0.48 o 
   7   1   2        0.64        0.45      0.24 o 
   0   2   2     1228.79     1243.65     15.91 o 
   1   2   2     2110.08     2027.23     19.90 o 
   2   2   2      312.41      305.98      4.00 o 
   3   2   2       32.38       35.47      0.36 o 
   4   2   2       78.02       75.04      0.78 o 
   5   2   2      109.12      112.25      1.48 o 
   6   2   2       35.10       34.66      0.69 o 
   7   2   2       19.83       20.43      0.62 o 
   0   3   2       45.23       42.33      1.95 o 
   1   3   2      394.36      396.79      3.93 o 
   2   3   2      818.17      833.30     15.64 o 
   3   3   2        8.60       10.59      0.19 o 
   4   3   2       57.67       55.19      0.67 o 
   5   3   2       42.29       41.86      0.73 o 
   6   3   2        1.92        1.37      0.25 o 
   7   3   2       15.68       17.20      1.11 o 
   0   4   2        1.51        4.11      0.22 o 
   1   4   2        5.48        6.66      0.31 o 
   2   4   2       22.21       19.55      0.31 o 
   3   4   2       74.61       69.81      0.73 o 
   4   4   2        3.98        4.49      0.22 o 
   5   4   2       53.66       53.78      0.88 o 
   6   4   2        5.67        6.33      0.34 o 
   0   5   2       18.39       17.72      0.47 o 
   1   5   2        0.95        0.98      0.13 o 
   2   5   2       12.93       14.51      0.26 o 
   3   5   2       16.92       15.85      0.30 o 
   4   5   2       25.62       22.53      0.49 o 
   5   5   2        0.65        0.13      0.18 o 
   6   5   2        1.47        2.50      0.28 o 
   0   6   2      403.06      413.19      6.63 o 
   1   6   2      124.37      119.23      1.35 o 
   2   6   2       18.48       19.35      0.36 o 
   3   6   2        1.56        0.96      0.14 o 
   4   6   2        8.66        7.29      0.28 o 
   5   6   2        1.60        1.76      0.33 o 
   6   6   2        1.95        1.88      0.33 o 
   0   7   2      417.26      420.84      5.65 o 
   1   7   2      296.81      295.69      3.10 o 
   2   7   2       50.83       52.99      0.70 o 
   3   7   2       11.61       10.41      0.30 o 
   4   7   2        9.45        8.90      0.32 o 
   5   7   2        2.81        2.86      0.27 o 
   0   8   2       19.31       19.03      0.56 o 
   1   8   2        5.76        5.60      0.25 o 
   2   8   2        0.66        0.82      0.21 o 
   3   8   2       30.30       29.27      0.52 o 
   4   8   2        0.96        0.89      0.23 o 
   0   9   2       13.98       14.30      0.73 o 
   1   9   2        7.95        7.32      0.30 o 
   2   9   2       12.85       13.13      0.41 o 
   3   9   2        4.50        4.79      0.30 o 
   4   9   2        0.65        0.65      0.36 o 
   0  10   2        1.27        2.11      0.36 o 
   1  10   2        2.01        1.69      0.28 o 
   2  10   2        2.23        3.60      0.34 o 
   1   0   3      243.56      236.81      2.67 o 
   2   0   3     2628.59     2610.91     32.10 o 
   3   0   3       30.01       27.23      0.46 o 
   4   0   3        1.33        2.25      0.17 o 
   5   0   3       32.65       31.50      0.67 o 
   6   0   3        6.29        5.47      0.43 o 
   7   0   3        0.20        0.31      0.32 o 
   0   1   3      145.68      161.21      6.54 o 
   1   1   3      695.34      721.76      5.97 o 
   2   1   3      434.51      437.36      3.60 o 
   3   1   3      250.54      262.77      2.12 o 
   4   1   3       47.54       45.92      0.50 o 
   5   1   3       55.96       53.89      0.75 o 
   6   1   3       43.16       44.78      0.80 o 
   7   1   3        9.90       10.97      0.43 o 
   0   2   3     1163.00     1154.96     14.77 o 
   1   2   3      422.88      431.69      4.35 o 
   2   2   3      119.61       96.68      0.84 o 
   3   2   3       48.19       35.44      0.39 o 
   4   2   3      121.34      118.43      1.14 o 
   5   2   3       70.03       68.90      1.01 o 
   6   2   3       28.89       28.79      0.62 o 
   7   2   3        2.66        3.32      0.33 o 
   0   3   3      103.03      139.55      1.89 o 
   1   3   3      899.98      920.13      8.98 o 
   2   3   3      449.03      500.46      4.22 o 
   3   3   3       73.06       85.50      1.28 o 
   4   3   3        3.98        3.96      0.18 o 
   5   3   3       55.61       59.85      0.93 o 
   6   3   3       19.55       19.79      0.55 o 
   7   3   3        0.56        0.67      0.52 o 
   0   4   3      469.26      537.44      6.95 o 
   1   4   3       92.23       87.86      0.98 o 
   2   4   3       23.13       33.01      0.44 o 
   3   4   3      101.34       99.19      0.97 o 
   4   4   3       38.69       38.06      0.65 o 
   5   4   3       41.59       38.82      0.71 o 
   6   4   3        1.69        1.46      0.25 o 
   0   5   3        5.05        6.63      0.26 o 
   1   5   3       68.66       69.24      1.12 o 
   2   5   3      204.64      208.02      2.04 o 
   3   5   3        7.61        8.23      0.23 o 
   4   5   3        0.42        0.69      0.19 o 
   5   5   3        5.32        5.93      0.30 o 
   6   5   3        3.94        5.51      0.40 o 
   0   6   3      319.34      300.52      4.07 o 
   1   6   3       10.12        9.73      0.26 o 
   2   6   3       37.98       37.58      0.53 o 
   3   6   3       22.54       17.58      0.35 o 
   4   6   3       17.38       15.00      0.38 o 
   5   6   3        0.13       -0.18      0.18 o 
   6   6   3        1.52        0.96      0.37 o 
   0   7   3      135.81      134.64      2.41 o 
   1   7   3      100.68       97.95      1.19 o 
   2   7   3        7.03        7.74      0.26 o 
   3   7   3        8.81        7.90      0.28 o 
   4   7   3        5.18        5.22      0.24 o 
   5   7   3        1.53        1.62      0.25 o 
   0   8   3        5.36        5.65      0.38 o 
   1   8   3       19.12       17.98      0.39 o 
   2   8   3        6.60        5.72      0.25 o 
   3   8   3        5.32        4.70      0.25 o 
   4   8   3        0.61        0.20      0.21 o 
   0   9   3        0.83        0.72      0.34 o 
   1   9   3        8.36       10.73      0.41 o 
   2   9   3        3.57        3.45      0.29 o 
   3   9   3        0.38        0.25      0.23 o 
   0  10   3       10.79       12.11      0.71 o 
   1  10   3        4.66        5.55      0.36 o 
   2  10   3       25.46       32.52      0.73 o 
   0   0   4       63.90       73.19      1.66 o 
   1   0   4    14206.91    11643.95    295.71 o 
   2   0   4        1.55        1.64      0.10 o 
   3   0   4     1360.92     1384.90     31.29 o 
   4   0   4        2.98        3.54      0.19 o 
   5   0   4        6.15        6.53      0.33 o 
   6   0   4       32.01       33.20      1.79 o 
   7   0   4        5.97        6.20      0.50 o 
   0   1   4     3230.72     3296.68     98.62 o 
   1   1   4     1033.97      994.41      9.47 o 
   2   1   4      258.53      260.86      2.08 o 
   3   1   4       57.21       54.37      0.61 o 
   4   1   4        7.28        7.01      0.18 o 
   5   1   4      110.08      110.00      1.29 o 
   6   1   4        2.82        2.89      0.26 o 
   7   1   4        1.46        1.96      0.28 o 
   0   2   4       10.07        9.03      0.19 o 
   1   2   4      885.46      895.22      7.56 o 
   2   2   4      118.68      105.74      0.97 o 
   3   2   4        6.71        7.98      0.18 o 
   4   2   4       47.61       46.80      0.55 o 
   5   2   4       13.99       13.76      0.35 o 
   6   2   4       27.30       28.21      0.61 o 
   7   2   4        0.64        0.69      0.26 o 
   0   3   4        0.18        0.16      0.07 o 
   1   3   4      296.59      289.77      3.27 o 
   2   3   4      154.59      151.31      1.45 o 
   3   3   4       76.41       76.20      0.73 o 
   4   3   4       53.43       60.54      0.72 o 
   5   3   4       36.20       33.92      0.64 o 
   6   3   4       27.72       31.24      0.87 o 
   7   3   4        0.76        1.31      0.62 o 
   0   4   4        1.51        2.35      0.15 o 
   1   4   4       95.57       97.97      1.08 o 
   2   4   4      306.13      328.95      3.34 o 
   3   4   4       10.73       10.76      0.23 o 
   4   4   4      170.66      155.75      1.70 o 
   5   4   4       27.20       27.45      0.58 o 
   6   4   4        5.09        6.05      0.34 o 
   0   5   4      219.39      202.97      3.48 o 
   1   5   4       33.18       32.25      0.46 o 
   2   5   4       42.80       45.96      0.75 o 
   3   5   4       10.32       11.26      0.25 o 
   4   5   4       68.12       62.05      0.85 o 
   5   5   4       31.69       31.90      0.78 o 
   6   5   4        9.82       11.36      0.46 o 
   0   6   4        6.68        8.00      0.36 o 
   1   6   4       70.15       66.69      0.79 o 
   2   6   4       45.38       39.49      0.59 o 
   3   6   4       18.07       18.64      0.31 o 
   4   6   4        6.23        5.68      0.26 o 
   5   6   4        4.10        3.71      0.27 o 
   6   6   4        4.96        5.83      0.50 o 
   0   7   4      533.66      524.45      6.96 o 
   1   7   4       49.63       47.63      0.74 o 
   2   7   4       37.21       37.86      0.57 o 
   3   7   4       24.85       22.66      0.44 o 
   4   7   4       36.90       29.50      0.51 o 
   5   7   4        6.81        6.35      0.39 o 
   0   8   4        0.02       -0.05      0.21 o 
   1   8   4        4.89        6.04      0.28 o 
   2   8   4        2.72        2.59      0.29 o 
   3   8   4        3.63        2.68      0.24 o 
   4   8   4        0.39        0.61      0.24 o 
   0   9   4        1.46        1.50      0.73 o 
   1   9   4       21.51       23.04      0.63 o 
   2   9   4        7.14        7.54      0.37 o 
   3   9   4        0.99        1.18      0.25 o 
   0  10   4       10.73       12.33      0.71 o 
   1  10   4        2.06        3.24      0.33 o 
   2  10   4        0.46        0.47      0.26 o 
   1   0   5     6641.25     5935.81    141.51 o 
   2   0   5      357.36      340.60      3.79 o 
   3   0   5      111.42      136.88      1.86 o 
   4   0   5       16.73       20.94      0.43 o 
   5   0   5       12.92       13.97      0.59 o 
   6   0   5        9.81        9.30      0.54 o 
   7   0   5        1.52        1.24      0.61 o 
   0   1   5     1901.53     1966.13     39.57 o 
   1   1   5      674.37      699.43      5.40 o 
   2   1   5       50.28       61.45      0.56 o 
   3   1   5      519.58      524.34      5.64 o 
   4   1   5      111.66      117.54      1.06 o 
   5   1   5       28.41       28.20      0.46 o 
   6   1   5        7.84        8.07      0.35 o 
   7   1   5        2.57        2.76      0.29 o 
   0   2   5      570.08      574.81     10.52 o 
   1   2   5      288.29      274.22      2.20 o 
   2   2   5      390.37      376.38      2.82 o 
   3   2   5      247.34      260.89      2.13 o 
   4   2   5       21.95       19.56      0.36 o 
   5   2   5       16.83       17.32      0.62 o 
   6   2   5       34.25       35.66      0.70 o 
   7   2   5        2.42        2.52      0.29 o 
   0   3   5       19.02       27.39      0.63 o 
   1   3   5      666.67      750.22      6.80 o 
   2   3   5      281.46      281.18      2.43 o 
   3   3   5       40.49       44.05      0.48 o 
   4   3   5       72.88       65.36      0.78 o 
   5   3   5      141.85      141.32      1.80 o 
   6   3   5        4.81        4.25      0.30 o 
   7   3   5        1.07        0.48      0.56 o 
   0   4   5       53.85       60.46      0.93 o 
   1   4   5       70.33       75.86      0.81 o 
   2   4   5      743.06      748.78      7.38 o 
   3   4   5       67.07       58.37      0.64 o 
   4   4   5      104.31      111.10      1.19 o 
   5   4   5        9.75        9.28      0.35 o 
   6   4   5       14.87       13.61      0.45 o 
   0   5   5        0.09        0.51      0.14 o 
   1   5   5        6.88        7.06      0.19 o 
   2   5   5       61.33       68.26      0.84 o 
   3   5   5      112.28      105.38      1.05 o 
   4   5   5       29.51       31.94      0.78 o 
   5   5   5       48.49       48.60      0.83 o 
   6   5   5        4.30        4.79      0.41 o 
   0   6   5       12.49       13.91      0.42 o 
   1   6   5      123.37      122.09      1.29 o 
   2   6   5       40.71       42.02      0.57 o 
   3   6   5       17.68       14.26      0.29 o 
   4   6   5        8.24        7.68      0.29 o 
   5   6   5        6.59        7.80      0.36 o 
   6   6   5        0.94        0.79      0.42 o 
   0   7   5      106.18      115.13      1.80 o 
   1   7   5        4.74        5.86      0.24 o 
   2   7   5      142.85      131.20      1.42 o 
   3   7   5       15.61       12.88      0.32 o 
   4   7   5        1.89        2.00      0.25 o 
   5   7   5        2.96        2.61      0.30 o 
   0   8   5        3.40        3.72      0.61 o 
   1   8   5       11.58       11.96      0.43 o 
   2   8   5       10.93        8.89      0.36 o 
   3   8   5        4.10        3.96      0.29 o 
   4   8   5        0.37        0.45      0.27 o 
   0   9   5        9.03       10.37      0.64 o 
   1   9   5        6.57        7.16      0.39 o 
   2   9   5        3.93        4.76      0.32 o 
   3   9   5        8.04        9.12      0.44 o 
   0  10   5        0.78        1.49      0.41 o 
   1  10   5        3.42        4.86      0.35 o 
   2  10   5        2.70        2.47      0.51 o 
   0   0   6     6766.56     6490.68    127.03 o 
   1   0   6      743.15      739.97      9.40 o 
   2   0   6      172.24      194.69      2.23 o 
   3   0   6      163.72      167.42      1.99 o 
   4   0   6      346.78      363.52      5.95 o 
   5   0   6        0.95        0.79      0.20 o 
   6   0   6       48.89       51.34      1.00 o 
   7   0   6        0.47       -0.13      0.31 o 
   0   1   6     2213.33     2191.81     42.46 o 
   1   1   6      555.04      555.02      4.09 o 
   2   1   6      110.13      119.52      1.01 o 
   3   1   6      259.99      234.35      1.92 o 
   4   1   6       12.20       11.89      0.31 o 
   5   1   6       68.01       69.17      0.82 o 
   6   1   6        3.26        2.27      0.24 o 
   7   1   6        0.82       -0.11      0.23 o 
   0   2   6      390.12      383.21      6.88 o 
   1   2   6      174.65      172.96      1.42 o 
   2   2   6      572.77      563.14      4.45 o 
   3   2   6        8.44        5.84      0.16 o 
   4   2   6       54.19       50.21      0.63 o 
   5   2   6       40.77       41.23      0.64 o 
   6   2   6        5.16        5.36      0.32 o 
   7   2   6        0.12        0.17      0.22 o 
   0   3   6      233.51      233.88      4.36 o 
   1   3   6      594.80      637.62      5.43 o 
   2   3   6       94.02      104.92      1.01 o 
   3   3   6      336.01      324.59      2.66 o 
   4   3   6      268.95      272.92      2.44 o 
   5   3   6       38.17       38.82      0.62 o 
   6   3   6       11.52       11.52      0.41 o 
   7   3   6        5.95        6.14      0.74 o 
   0   4   6       25.28       31.82      0.73 o 
   1   4   6       51.53       56.19      0.63 o 
   2   4   6      126.79      118.37      1.35 o 
   3   4   6       34.89       32.19      0.40 o 
   4   4   6      150.26      147.15      1.51 o 
   5   4   6        3.00        3.60      0.26 o 
   6   4   6       13.33       13.04      0.44 o 
   0   5   6        1.72        2.92      0.49 o 
   1   5   6       69.11       69.01      0.78 o 
   2   5   6       34.85       33.24      0.52 o 
   3   5   6       13.90       14.81      0.28 o 
   4   5   6        5.28        5.62      0.24 o 
   5   5   6        1.88        1.08      0.32 o 
   6   5   6       10.11       11.81      0.44 o 
   0   6   6       18.52       16.88      0.45 o 
   1   6   6       47.87       48.25      0.62 o 
   2   6   6       41.75       38.09      0.54 o 
   3   6   6       93.40       84.19      0.90 o 
   4   6   6        3.52        4.18      0.24 o 
   5   6   6        0.37        0.21      0.23 o 
   6   6   6        0.11        0.02      0.40 o 
   0   7   6       90.19       93.19      1.95 o 
   1   7   6       70.19       72.93      0.99 o 
   2   7   6        2.78        2.86      0.37 o 
   3   7   6        0.75        0.46      0.17 o 
   4   7   6        9.08        6.83      0.33 o 
   5   7   6        1.23        1.07      0.27 o 
   0   8   6       53.62       56.15      1.40 o 
   1   8   6       10.36        9.52      0.41 o 
   2   8   6        1.57        1.46      0.24 o 
   3   8   6        5.09        3.69      0.32 o 
   4   8   6       10.10       10.01      0.50 o 
   0   9   6        0.00       -0.16      0.33 o 
   1   9   6        2.96        2.63      0.30 o 
   2   9   6        8.27        8.47      0.39 o 
   3   9   6        5.63        4.91      0.38 o 
   0  10   6        2.82        2.65      0.58 o 
   1  10   6        0.37        0.32      0.29 o 
   2  10   6        0.06       -0.24      0.35 o 
   1   0   7     8014.78     7433.10    133.80 o 
   2   0   7        0.27        0.12      0.16 o 
   3   0   7      394.97      426.40      4.79 o 
   4   0   7       11.62       11.08      0.33 o 
   5   0   7        4.10        4.60      0.30 o 
   6   0   7        0.04        0.03      0.23 o 
   7   0   7        2.29        1.97      0.38 o 
   0   1   7     1820.40     1787.82     55.16 o 
   1   1   7      512.20      505.78      3.57 o 
   2   1   7       30.59       29.92      0.35 o 
   3   1   7       48.94       48.62      0.50 o 
   4   1   7       33.42       36.02      0.43 o 
   5   1   7       95.30       94.21      1.05 o 
   6   1   7        0.25        0.20      0.27 o 
   7   1   7        2.75        2.93      0.31 o 
   0   2   7      224.40      222.43      3.06 o 
   1   2   7      183.94      192.47      1.47 o 
   2   2   7       13.03       10.45      0.22 o 
   3   2   7      275.75      288.07      2.34 o 
   4   2   7       92.01       88.17      0.85 o 
   5   2   7       22.12       21.11      0.44 o 
   6   2   7        0.91        1.62      0.24 o 
   7   2   7        2.47        2.86      0.56 o 
   0   3   7     1837.74     2078.54     35.19 o 
   1   3   7       15.60       21.26      0.27 o 
   2   3   7       33.19       35.17      0.39 o 
   3   3   7       38.33       39.76      0.45 o 
   4   3   7      202.65      200.60      1.85 o 
   5   3   7       35.89       33.99      0.57 o 
   6   3   7        3.17        3.79      0.28 o 
   7   3   7        2.97        2.35      0.61 o 
   0   4   7      233.21      261.20      3.48 o 
   1   4   7      269.65      310.47      2.91 o 
   2   4   7       74.26       77.64      0.85 o 
   3   4   7       75.41       71.22      0.75 o 
   4   4   7       40.46       41.34      0.58 o 
   5   4   7        4.08        5.26      0.29 o 
   6   4   7        7.39        8.25      0.38 o 
   0   5   7        3.90        3.52      0.21 o 
   1   5   7       57.10       56.77      0.66 o 
   2   5   7       74.41       75.78      0.85 o 
   3   5   7       26.94       23.83      0.37 o 
   4   5   7       13.46       13.68      0.42 o 
   5   5   7        1.18        1.22      0.22 o 
   6   5   7        3.65        4.03      0.36 o 
   0   6   7       20.42       17.51      0.46 o 
   1   6   7       24.40       23.69      0.39 o 
   2   6   7       26.02       28.01      0.45 o 
   3   6   7       25.68       23.24      0.42 o 
   4   6   7       10.11       10.08      0.37 o 
   5   6   7        0.33        0.55      0.23 o 
   0   7   7       12.66       14.59      0.65 o 
   1   7   7       65.62       61.18      1.02 o 
   2   7   7      167.01      153.34      2.07 o 
   3   7   7       94.58       88.47      1.36 o 
   4   7   7        6.93        7.20      0.42 o 
   5   7   7        1.74        1.06      0.53 o 
   0   8   7       11.14       12.43      1.48 o 
   1   8   7        0.01       -0.16      0.27 o 
   2   8   7        1.27        1.56      0.25 o 
   3   8   7       12.07       11.01      0.45 o 
   4   8   7        5.73        6.12      0.52 o 
   0   9   7        7.37        9.08      0.61 o 
   1   9   7        8.29        8.05      0.42 o 
   2   9   7        0.33        0.50      0.22 o 
   3   9   7        3.00        3.58      0.46 o 
   0  10   7       11.30       11.42      1.76 o 
   1  10   7       13.84       17.27      0.61 o 
   2  10   7        0.23        0.31      0.37 o 
   0   0   8      994.46     1123.06     14.39 o 
   1   0   8      378.71      375.55      3.77 o 
   2   0   8      212.49      243.55      2.78 o 
   3   0   8        3.79        4.11      0.19 o 
   4   0   8        0.21        0.12      0.13 o 
   5   0   8        0.74        0.06      0.21 o 
   6   0   8        0.06       -0.21      0.21 o 
   7   0   8        0.85        1.09      0.52 o 
   0   1   8      217.90      224.66      5.64 o 
   1   1   8      211.62      228.83      1.66 o 
   2   1   8       84.32       98.57      0.92 o 
   3   1   8       44.89       44.64      0.50 o 
   4   1   8       50.27       50.17      0.58 o 
   5   1   8        9.43       10.43      0.29 o 
   6   1   8        7.07        8.15      0.28 o 
   7   1   8        0.97        0.75      0.26 o 
   0   2   8      648.99      644.14      8.83 o 
   1   2   8      228.43      237.13      1.83 o 
   2   2   8       97.49      119.13      1.07 o 
   3   2   8      115.48      109.86      0.99 o 
   4   2   8      158.77      145.27      1.29 o 
   5   2   8       13.34       14.12      0.44 o 
   6   2   8        1.06        0.80      0.21 o 
   7   2   8        4.22        3.65      0.45 o 
   0   3   8        0.22        0.45      0.10 o 
   1   3   8        8.98        9.71      0.24 o 
   2   3   8       51.91       53.73      0.54 o 
   3   3   8      109.23      120.79      1.16 o 
   4   3   8      175.08      181.78      1.70 o 
   5   3   8        3.83        4.01      0.29 o 
   6   3   8        0.40        0.20      0.22 o 
   0   4   8       53.41       49.16      0.79 o 
   1   4   8       87.71      112.19      1.14 o 
   2   4   8       31.27       24.77      0.34 o 
   3   4   8      163.78      155.08      1.49 o 
   4   4   8       20.69       20.69      0.47 o 
   5   4   8       11.02       10.84      0.47 o 
   6   4   8        1.73        2.90      0.28 o 
   0   5   8       36.39       35.41      0.79 o 
   1   5   8       96.85       93.38      1.00 o 
   2   5   8       22.91       22.66      0.37 o 
   3   5   8      120.98      121.11      1.30 o 
   4   5   8        5.32        5.56      0.23 o 
   5   5   8        0.25        0.59      0.28 o 
   6   5   8        8.68        9.54      0.48 o 
   0   6   8       13.06       13.20      0.55 o 
   1   6   8      142.56      140.54      1.86 o 
   2   6   8       94.50       97.13      2.77 o 
   3   6   8       58.03       53.16      0.80 o 
   4   6   8       12.99       11.30      0.44 o 
   5   6   8        5.55        4.74      0.44 o 
   0   7   8        1.25        1.54      0.47 o 
   1   7   8      117.56      123.37      1.72 o 
   2   7   8       24.06       22.75      0.57 o 
   3   7   8        4.70        4.11      0.27 o 
   4   7   8        5.51        6.60      0.42 o 
   0   8   8       57.57       60.00      1.50 o 
   1   8   8        4.99        5.35      0.40 o 
   2   8   8        5.89        6.80      0.37 o 
   3   8   8        5.06        5.76      0.39 o 
   4   8   8        4.30        3.25      0.35 o 
   0   9   8       43.00       45.58      1.29 o 
   1   9   8        0.30        0.12      0.24 o 
   2   9   8        0.04       -0.06      0.24 o 
   3   9   8        0.10       -0.26      0.34 o 
   0  10   8        0.44        1.62      0.47 o 
   1  10   8        2.36        2.97      0.60 o 
   1   0   9       95.71       99.56      1.08 o 
   2   0   9     4693.93     4649.77     50.79 o 
   3   0   9        7.13        6.71      0.24 o 
   4   0   9       23.58       25.15      0.50 o 
   5   0   9        0.02       -0.03      0.16 o 
   6   0   9        9.30        8.60      0.41 o 
   7   0   9        0.95        0.82      0.38 o 
   0   1   9      790.12      821.21     13.92 o 
   1   1   9      117.21      111.79      0.90 o 
   2   1   9       33.49       33.89      0.55 o 
   3   1   9       64.30       70.17      0.68 o 
   4   1   9       61.53       58.96      0.62 o 
   5   1   9       21.83       19.32      0.44 o 
   6   1   9        9.71        8.72      0.30 o 
   7   1   9        4.52        4.34      0.42 o 
   0   2   9       71.85       89.24      1.35 o 
   1   2   9      100.07       98.07      0.81 o 
   2   2   9      194.98      202.80      1.58 o 
   3   2   9       85.75       80.73      0.77 o 
   4   2   9       10.71       12.48      0.26 o 
   5   2   9       11.14       11.75      0.27 o 
   6   2   9       19.92       20.46      0.47 o 
   7   2   9       12.10       13.85      1.26 o 
   0   3   9      150.40      167.87      2.02 o 
   1   3   9       47.59       46.22      0.49 o 
   2   3   9       72.57       77.00      0.68 o 
   3   3   9       27.07       22.79      0.38 o 
   4   3   9        7.39        9.37      0.40 o 
   5   3   9        3.59        4.22      0.21 o 
   6   3   9        4.51        4.09      0.29 o 
   0   4   9        0.23        0.71      0.13 o 
   1   4   9       37.89       36.03      0.45 o 
   2   4   9        5.88        5.90      0.17 o 
   3   4   9      297.13      289.68      2.80 o 
   4   4   9       26.73       25.91      0.41 o 
   5   4   9       30.01       27.93      0.46 o 
   6   4   9        7.85        9.00      0.43 o 
   0   5   9        8.42        7.64      0.43 o 
   1   5   9        8.09        6.31      0.26 o 
   2   5   9      135.82      128.09      1.48 o 
   3   5   9       16.19       14.98      0.48 o 
   4   5   9        3.59        3.72      0.23 o 
   5   5   9        2.42        2.02      0.31 o 
   6   5   9       15.29       14.37      0.91 o 
   0   6   9       14.56       16.03      0.60 o 
   1   6   9       83.61       80.27      1.19 o 
   2   6   9       63.45       65.47      1.04 o 
   3   6   9       48.40       47.74      0.82 o 
   4   6   9        9.72       10.13      0.40 o 
   5   6   9        8.25        8.45      0.56 o 
   0   7   9       15.47       11.95      0.68 o 
   1   7   9      236.68      217.40      2.79 o 
   2   7   9        3.12        3.78      0.29 o 
   3   7   9        5.21        4.00      0.26 o 
   4   7   9        6.51        6.04      0.57 o 
   0   8   9       61.16       66.67      1.60 o 
   1   8   9        7.88        7.75      0.42 o 
   2   8   9        6.94        9.12      0.41 o 
   3   8   9        1.86        2.12      0.29 o 
   4   8   9        3.38        3.26      0.52 o 
   0   9   9        1.13        1.13      0.64 o 
   1   9   9        9.36        9.74      0.45 o 
   2   9   9        5.66        5.03      0.39 o 
   3   9   9        2.65        3.73      0.86 o 
   0  10   9       21.12       25.50      1.62 o 
   1  10   9       10.95       11.84      1.68 o 
   0   0  10      379.74      397.13      5.11 o 
   1   0  10       61.58       70.39      1.04 o 
   2   0  10      750.27      802.73      9.03 o 
   3   0  10       11.45       10.61      0.29 o 
   4   0  10       13.42       14.52      0.38 o 
   5   0  10       19.37       19.38      0.48 o 
   6   0  10        0.34        0.11      0.25 o 
   7   0  10        0.50       -0.28      0.28 o 
   0   1  10       15.32       19.89      0.40 o 
   1   1  10     1391.70     1471.61     10.88 o 
   2   1  10       85.89       93.21      0.74 o 
   3   1  10       13.75       12.33      0.22 o 
   4   1  10       16.45       16.71      0.29 o 
   5   1  10        1.53        1.87      0.15 o 
   6   1  10        7.18        7.09      0.28 o 
   7   1  10        7.98       10.04      0.48 o 
   0   2  10       12.82       13.37      0.42 o 
   1   2  10      158.38      172.34      1.21 o 
   2   2  10        3.03        2.58      0.10 o 
   3   2  10        6.60        8.87      0.22 o 
   4   2  10        3.93        3.97      0.17 o 
   5   2  10        3.86        3.66      0.19 o 
   6   2  10        9.85       10.00      0.35 o 
   0   3  10      503.60      571.03      9.42 o 
   1   3  10       63.79       58.28      0.56 o 
   2   3  10      112.33      104.63      0.89 o 
   3   3  10       76.18       71.91      0.71 o 
   4   3  10      269.80      266.72      2.51 o 
   5   3  10        9.05        9.76      0.28 o 
   6   3  10       26.07       27.37      0.70 o 
   0   4  10       10.77       11.68      0.65 o 
   1   4  10      158.21      158.61      1.61 o 
   2   4  10       94.02       87.48      0.90 o 
   3   4  10      186.22      179.90      1.83 o 
   4   4  10        1.33        1.55      0.21 o 
   5   4  10        3.12        2.94      0.23 o 
   6   4  10        2.40        3.25      0.57 o 
   0   5  10        2.40        2.64      0.68 o 
   1   5  10        7.44        8.40      0.30 o 
   2   5  10       84.96       80.57      1.17 o 
   3   5  10       24.62       24.85      0.48 o 
   4   5  10        0.18        0.22      0.19 o 
   5   5  10       10.83       11.76      0.60 o 
   0   6  10       37.10       36.11      0.97 o 
   1   6  10        2.67        2.39      0.23 o 
   2   6  10       36.64       35.01      0.79 o 
   3   6  10        6.99        7.25      0.36 o 
   4   6  10        3.25        2.52      0.23 o 
   5   6  10        5.35        7.08      0.45 o 
   0   7  10        0.33       -0.18      0.28 o 
   1   7  10       11.04       13.45      0.46 o 
   2   7  10       87.20       84.74      1.32 o 
   3   7  10        9.09        8.24      0.37 o 
   4   7  10        2.65        3.08      0.41 o 
   0   8  10       31.61       27.31      0.94 o 
   1   8  10       24.61       26.80      0.66 o 
   2   8  10       11.09       10.52      0.44 o 
   3   8  10        2.91        3.50      0.34 o 
   4   8  10        9.42       10.70      1.13 o 
   0   9  10        0.00        0.63      0.36 o 
   1   9  10        4.79        6.22      0.53 o 
   2   9  10        3.44        3.47      0.33 o 
   3   9  10        0.06        0.56      0.62 o 
   0  10  10        1.31        0.88      0.73 o 
   1  10  10        2.17        1.75      0.98 o 
   1   0  11      305.88      313.48      3.19 o 
   2   0  11     1597.12     1551.39     39.03 o 
   3   0  11       79.14       78.08      1.05 o 
   4   0  11        4.52        6.12      0.27 o 
   5   0  11        0.74        1.17      0.20 o 
   6   0  11        3.13        2.37      0.31 o 
   7   0  11        4.05        5.33      0.62 o 
   0   1  11      172.41      170.76      3.46 o 
   1   1  11      467.86      458.64      3.25 o 
   2   1  11      512.42      475.14      3.40 o 
   3   1  11        1.78        1.52      0.10 o 
   4   1  11        8.00        6.29      0.19 o 
   5   1  11        8.98        8.61      0.24 o 
   6   1  11        5.79        5.75      0.27 o 
   7   1  11        0.60        0.51      0.47 o 
   0   2  11       85.18      107.83      1.35 o 
   1   2  11      107.04       97.89      0.72 o 
   2   2  11      152.92      150.63      1.21 o 
   3   2  11       18.35       17.95      0.27 o 
   4   2  11        0.37        0.19      0.11 o 
   5   2  11        0.91        1.19      0.16 o 
   6   2  11        4.59        5.86      0.35 o 
   0   3  11      192.16      210.22      2.68 o 
   1   3  11      544.80      600.72      5.13 o 
   2   3  11       88.83       72.88      0.62 o 
   3   3  11      160.70      151.89      1.33 o 
   4   3  11       31.70       31.52      0.47 o 
   5   3  11        2.93        3.23      0.22 o 
   6   3  11        4.11        5.09      0.37 o 
   0   4  11      566.87      617.43     20.89 o 
   1   4  11       62.67       68.70      0.90 o 
   2   4  11       41.01       36.17      0.53 o 
   3   4  11      334.58      322.51      3.10 o 
   4   4  11       22.44       21.13      0.52 o 
   5   4  11        1.45        1.94      0.20 o 
   6   4  11        3.80        4.13      0.45 o 
   0   5  11        0.84        0.51      0.22 o 
   1   5  11       35.52       34.28      0.63 o 
   2   5  11       36.17       38.38      0.69 o 
   3   5  11        3.84        4.61      0.27 o 
   4   5  11       18.68       18.28      0.50 o 
   5   5  11        7.63        8.48      0.40 o 
   0   6  11        0.19        0.29      0.44 o 
   1   6  11        1.20        1.45      0.21 o 
   2   6  11       50.08       50.50      1.34 o 
   3   6  11       15.23       16.23      0.49 o 
   4   6  11        3.85        3.77      0.30 o 
   5   6  11        6.78        8.42      0.54 o 
   0   7  11       76.05       71.59      1.63 o 
   1   7  11      102.12       94.56      1.43 o 
   2   7  11       25.20       22.42      0.59 o 
   3   7  11       36.33       34.80      0.72 o 
   4   7  11        9.97       11.10      0.44 o 
   5   7  11        5.99        5.74      0.87 o 
   0   8  11        0.79        0.78      0.38 o 
   1   8  11       44.72       45.48      0.90 o 
   2   8  11        9.98        8.90      0.43 o 
   3   8  11        2.11        2.09      0.28 o 
   4   8  11        5.67        6.33      0.97 o 
   0   9  11        0.17        0.46      0.38 o 
   1   9  11        7.94        7.65      0.42 o 
   2   9  11        3.92        3.66      0.35 o 
   3   9  11        5.30        5.71      0.91 o 
   0  10  11        2.38        4.34      0.88 o 
   0   0  12      539.33      503.49      6.45 o 
   1   0  12       32.93       33.18      0.40 o 
   2   0  12      400.48      382.53      4.43 o 
   3   0  12        2.23        2.01      0.21 o 
   4   0  12       75.41       64.71      0.96 o 
   5   0  12       36.84       35.45      0.78 o 
   6   0  12        4.03        3.09      0.47 o 
   0   1  12        1.66        1.31      0.09 o 
   1   1  12      616.25      654.74      4.38 o 
   2   1  12       41.02       34.35      0.34 o 
   3   1  12       19.55       20.52      0.32 o 
   4   1  12        7.56        7.76      0.21 o 
   5   1  12       11.37       10.82      0.27 o 
   6   1  12        4.88        5.94      0.26 o 
   0   2  12      378.82      346.75      4.00 o 
   1   2  12       89.51       96.66      0.76 o 
   2   2  12        6.93        9.77      0.17 o 
   3   2  12      159.84      143.60      1.26 o 
   4   2  12       25.59       25.79      0.39 o 
   5   2  12        1.33        1.28      0.15 o 
   6   2  12        3.01        4.08      0.30 o 
   0   3  12       44.99       42.23      0.65 o 
   1   3  12      142.15      143.60      1.47 o 
   2   3  12       39.41       38.20      0.49 o 
   3   3  12      125.59      115.59      1.15 o 
   4   3  12       15.70       15.74      0.37 o 
   5   3  12        3.41        3.04      0.25 o 
   6   3  12        1.98        1.39      0.26 o 
   0   4  12      289.40      329.01     10.66 o 
   1   4  12       34.80       34.90      0.56 o 
   2   4  12       55.76       59.36      0.75 o 
   3   4  12       84.92       81.59      1.08 o 
   4   4  12       11.37       12.78      0.38 o 
   5   4  12        7.79        7.71      0.34 o 
   6   4  12        0.48        0.61      0.67 o 
   0   5  12       79.38       81.06      1.85 o 
   1   5  12        5.84        4.80      0.25 o 
   2   5  12       54.96       50.48      0.84 o 
   3   5  12       22.30       22.64      0.53 o 
   4   5  12       18.82       19.75      0.59 o 
   5   5  12        8.41        8.58      0.40 o 
   0   6  12        4.94        4.52      0.40 o 
   1   6  12       34.46       32.80      0.66 o 
   2   6  12      141.12      130.62      1.80 o 
   3   6  12       30.85       33.24      0.69 o 
   4   6  12        0.93        0.79      0.25 o 
   5   6  12        1.29        1.57      0.32 o 
   0   7  12       13.66       13.95      0.64 o 
   1   7  12       19.46       17.15      0.51 o 
   2   7  12       52.05       53.71      0.96 o 
   3   7  12        1.18        1.47      0.25 o 
   4   7  12        1.85        2.13      0.28 o 
   0   8  12        2.61        2.33      0.42 o 
   1   8  12       20.98       20.41      0.59 o 
   2   8  12       10.24       10.64      0.45 o 
   3   8  12        0.13        0.40      0.32 o 
   4   8  12        2.84        3.34      0.81 o 
   0   9  12        1.46        1.07      0.91 o 
   1   9  12        3.17        4.05      0.37 o 
   2   9  12        0.77        0.23      0.42 o 
   1   0  13      883.00      909.85      8.17 o 
   2   0  13       27.42       31.48      0.60 o 
   3   0  13      179.68      177.80      2.42 o 
   4   0  13       31.26       33.73      0.63 o 
   5   0  13        5.87        4.75      0.41 o 
   6   0  13        0.02       -0.06      0.27 o 
   0   1  13        0.06       -0.03      0.08 o 
   1   1  13      227.60      238.68      1.66 o 
   2   1  13       51.95       46.56      0.43 o 
   3   1  13       46.33       43.06      0.48 o 
   4   1  13       76.53       71.17      0.74 o 
   5   1  13        9.84        8.71      0.25 o 
   6   1  13        0.07       -0.12      0.18 o 
   0   2  13       14.08       15.19      0.33 o 
   1   2  13       70.38       67.64      0.62 o 
   2   2  13       14.23       15.86      0.23 o 
   3   2  13      131.25      125.39      1.22 o 
   4   2  13       78.77       78.40      0.87 o 
   5   2  13        7.42        7.58      0.27 o 
   6   2  13        4.18        4.51      0.29 o 
   0   3  13       50.10       50.52      0.76 o 
   1   3  13        1.37        2.00      0.12 o 
   2   3  13      145.16      140.97      1.36 o 
   3   3  13       18.79       19.81      0.40 o 
   4   3  13       64.77       63.85      0.84 o 
   5   3  13        1.86        1.88      0.23 o 
   6   3  13        5.80        6.37      0.42 o 
   0   4  13       33.28       33.51      0.72 o 
   1   4  13        6.81        7.98      0.26 o 
   2   4  13       69.19       58.46      0.75 o 
   3   4  13        0.69        1.10      0.19 o 
   4   4  13       12.03       12.97      0.39 o 
   5   4  13        2.09        1.95      0.25 o 
   6   4  13        0.52        0.87      0.48 o 
   0   5  13        3.98        3.63      0.32 o 
   1   5  13        4.40        4.45      0.33 o 
   2   5  13       86.55       84.76      1.25 o 
   3   5  13        7.80        7.36      0.31 o 
   4   5  13        7.06        7.73      0.33 o 
   5   5  13        5.12        6.45      0.69 o 
   0   6  13       25.78       28.01      2.02 o 
   1   6  13       10.59       10.34      0.42 o 
   2   6  13       33.11       33.10      0.69 o 
   3   6  13       27.04       26.44      0.60 o 
   4   6  13        3.76        4.53      0.33 o 
   5   6  13       16.76       18.17      0.55 o 
   0   7  13        0.01        0.16      0.31 o 
   1   7  13       10.86       10.00      0.42 o 
   2   7  13       94.65       82.62      1.31 o 
   3   7  13        1.51        0.89      0.24 o 
   4   7  13        1.39        1.81      0.28 o 
   0   8  13        0.08        0.12      0.34 o 
   1   8  13       27.07       27.44      0.68 o 
   2   8  13        0.84        1.45      0.28 o 
   3   8  13        1.22        0.85      0.25 o 
   0   9  13        4.30        4.35      0.50 o 
   1   9  13        8.37        9.10      0.46 o 
   2   9  13        0.75        0.43      0.42 o 
   0   0  14      394.94      410.27      5.31 o 
   1   0  14      168.66      197.83      1.88 o 
   2   0  14        1.07        1.91      0.13 o 
   3   0  14       12.44       12.04      0.38 o 
   4   0  14       92.88       98.02      1.35 o 
   5   0  14        8.84        7.72      0.34 o 
   6   0  14        0.14       -0.06      0.24 o 
   0   1  14       41.47       55.71      0.79 o 
   1   1  14       37.03       36.50      0.37 o 
   2   1  14       35.15       36.25      0.38 o 
   3   1  14       15.05       12.62      0.25 o 
   4   1  14       14.62       13.24      0.28 o 
   5   1  14       15.48       16.07      0.36 o 
   6   1  14        1.48        1.55      0.26 o 
   0   2  14       15.27       19.19      0.87 o 
   1   2  14        2.47        2.07      0.10 o 
   2   2  14       73.12       75.00      0.75 o 
   3   2  14       36.95       38.47      0.56 o 
   4   2  14       32.17       32.73      0.54 o 
   5   2  14        3.59        3.78      0.21 o 
   6   2  14        0.57        0.89      0.24 o 
   0   3  14      130.04      119.40      1.54 o 
   1   3  14       58.26       56.63      0.65 o 
   2   3  14       10.72        9.13      0.24 o 
   3   3  14      396.16      388.40      3.70 o 
   4   3  14       22.25       20.64      0.43 o 
   5   3  14        5.52        5.54      0.30 o 
   6   3  14        5.49        6.13      0.41 o 
   0   4  14      126.14      136.45      2.11 o 
   1   4  14       54.01       56.78      0.80 o 
   2   4  14       29.21       27.02      0.46 o 
   3   4  14       41.73       38.95      0.66 o 
   4   4  14       45.71       43.20      0.74 o 
   5   4  14        3.48        3.72      0.29 o 
   0   5  14        5.84        7.81      0.43 o 
   1   5  14       18.27       16.38      0.43 o 
   2   5  14        2.29        2.26      0.25 o 
   3   5  14        7.98        8.07      0.41 o 
   4   5  14        0.42        0.17      0.16 o 
   5   5  14        1.35        1.65      0.29 o 
   0   6  14       46.62       46.87      1.44 o 
   1   6  14       26.81       23.89      0.56 o 
   2   6  14       15.24       15.65      0.47 o 
   3   6  14       27.00       27.74      0.64 o 
   4   6  14        8.42       10.05      0.51 o 
   5   6  14        1.77        2.27      0.50 o 
   0   7  14       27.32       25.86      0.88 o 
   1   7  14       12.50       11.88      0.46 o 
   2   7  14       13.29       13.82      0.48 o 
   3   7  14        1.14        0.87      0.25 o 
   4   7  14        4.13        4.34      0.56 o 
   0   8  14        7.65        7.82      0.84 o 
   1   8  14        2.39        2.43      0.30 o 
   2   8  14        9.37        8.69      0.43 o 
   3   8  14        0.64        1.18      0.28 o 
   0   9  14        0.00       -0.13      0.34 o 
   1   9  14        6.77        8.78      0.76 o 
   2   9  14        0.92        0.88      0.47 o 
   1   0  15      339.07      376.99      3.48 o 
   2   0  15      220.56      209.19      2.46 o 
   3   0  15       34.26       33.25      0.69 o 
   4   0  15       43.88       45.64      0.92 o 
   5   0  15        0.25        0.71      0.22 o 
   6   0  15        0.44        1.16      0.36 o 
   0   1  15        2.09        1.83      0.15 o 
   1   1  15       18.26       18.88      0.26 o 
   2   1  15      279.00      274.07      2.62 o 
   3   1  15       85.56       84.45      0.89 o 
   4   1  15       48.81       43.14      0.66 o 
   5   1  15       20.24       20.55      0.41 o 
   6   1  15        0.21        0.54      0.21 o 
   0   2  15        1.00        0.41      0.14 o 
   1   2  15       15.70       15.56      0.35 o 
   2   2  15        5.20        4.36      0.17 o 
   3   2  15      100.22       88.30      1.03 o 
   4   2  15       23.90       22.11      0.44 o 
   5   2  15        4.54        5.10      0.27 o 
   6   2  15        4.52        5.86      0.35 o 
   0   3  15      199.61      221.20      2.67 o 
   1   3  15       16.84       17.97      0.29 o 
   2   3  15       63.55       58.55      0.69 o 
   3   3  15      113.55      117.52      1.31 o 
   4   3  15        4.73        4.13      0.24 o 
   5   3  15       28.49       31.91      0.58 o 
   6   3  15        0.32        0.81      0.29 o 
   0   4  15        4.97        4.74      0.30 o 
   1   4  15       47.49       43.45      0.67 o 
   2   4  15      115.58      108.97      1.13 o 
   3   4  15       89.13       87.55      1.24 o 
   4   4  15       38.51       38.17      0.69 o 
   5   4  15        6.90        9.29      0.39 o 
   0   5  15        5.23        6.53      0.58 o 
   1   5  15        2.49        1.91      0.21 o 
   2   5  15        6.74        6.64      0.26 o 
   3   5  15       35.19       34.06      0.64 o 
   4   5  15        4.34        4.24      0.40 o 
   5   5  15        3.68        3.70      0.34 o 
   0   6  15       21.36       22.95      0.77 o 
   1   6  15       25.74       23.72      0.57 o 
   2   6  15        4.93        5.68      0.33 o 
   3   6  15       18.23       20.29      0.55 o 
   4   6  15        0.87        1.04      0.29 o 
   5   6  15        1.56        1.19      0.46 o 
   0   7  15        2.51        2.50      0.38 o 
   1   7  15        0.05        0.24      0.23 o 
   2   7  15       32.68       29.98      0.69 o 
   3   7  15       15.69       14.60      0.49 o 
   4   7  15        2.94        3.84      0.52 o 
   0   8  15        0.84        0.82      0.50 o 
   1   8  15       12.22       11.78      0.49 o 
   2   8  15       13.37       13.61      0.51 o 
   3   8  15        0.53       -0.16      0.37 o 
   0   9  15        2.41        1.59      0.71 o 
   1   9  15        1.70        1.30      0.55 o 
   0   0  16        7.55        8.95      0.40 o 
   1   0  16      347.63      342.27      3.53 o 
   2   0  16       67.07       64.31      1.18 o 
   3   0  16       78.26       79.14      2.34 o 
   4   0  16       86.46       77.40      1.37 o 
   5   0  16       54.38       50.65      1.08 o 
   6   0  16        4.09        4.96      0.49 o 
   0   1  16       10.84        9.74      0.27 o 
   1   1  16       51.12       47.24      0.48 o 
   2   1  16      306.63      307.44      2.93 o 
   3   1  16       54.27       51.49      0.69 o 
   4   1  16       16.72       16.98      0.39 o 
   5   1  16       27.03       28.08      0.53 o 
   6   1  16        1.65        1.35      0.31 o 
   0   2  16        7.19        6.47      0.33 o 
   1   2  16       25.43       24.84      0.42 o 
   2   2  16       84.88       82.03      1.08 o 
   3   2  16        1.19        1.08      0.17 o 
   4   2  16        2.54        2.64      0.30 o 
   5   2  16       14.51       16.00      0.41 o 
   6   2  16        5.49        7.17      0.39 o 
   0   3  16       47.81       48.95      0.77 o 
   1   3  16        4.37        3.97      0.16 o 
   2   3  16      226.19      218.72      2.03 o 
   3   3  16       26.62       26.78      0.43 o 
   4   3  16        6.98        6.61      0.28 o 
   5   3  16        1.64        1.89      0.23 o 
   6   3  16       14.53       20.12      0.67 o 
   0   4  16       26.36       30.02      0.69 o 
   1   4  16       79.79       77.96      0.93 o 
   2   4  16       24.96       24.56      0.42 o 
   3   4  16       43.68       44.94      0.67 o 
   4   4  16       19.54       18.25      0.48 o 
   5   4  16        0.50        0.46      0.22 o 
   0   5  16       65.73       65.11      3.68 o 
   1   5  16       13.34       11.72      0.37 o 
   2   5  16        8.99        8.68      0.29 o 
   3   5  16       15.88       15.13      0.60 o 
   4   5  16        5.14        4.64      0.31 o 
   5   5  16        0.00       -0.02      0.22 o 
   0   6  16       11.35       10.71      0.81 o 
   1   6  16        4.61        5.16      0.30 o 
   2   6  16        3.45        3.75      0.26 o 
   3   6  16        1.88        2.77      0.29 o 
   4   6  16       19.78       20.53      0.59 o 
   0   7  16       39.90       37.80      1.51 o 
   1   7  16       23.52       23.32      0.73 o 
   2   7  16       10.88       11.27      0.48 o 
   3   7  16        1.82        2.07      0.29 o 
   4   7  16        5.96        6.03      0.84 o 
   0   8  16        0.30        0.36      0.36 o 
   1   8  16       16.27       16.01      0.54 o 
   2   8  16        2.77        2.54      0.32 o 
   3   8  16        6.61        5.99      0.58 o 
   0   9  16        3.41        4.06      0.86 o 
   1   9  16        1.99        1.77      0.52 o 
   1   0  17       88.17       92.67      1.27 o 
   2   0  17       33.21       38.29      1.03 o 
   3   0  17        0.39       -0.13      0.22 o 
   4   0  17       32.19       25.07      0.68 o 
   5   0  17        6.70        7.45      0.45 o 
   6   0  17        1.20        0.88      0.43 o 
   0   1  17        2.76        4.51      0.27 o 
   1   1  17       50.70       49.09      0.47 o 
   2   1  17       34.55       34.44      0.50 o 
   3   1  17       34.77       30.86      0.50 o 
   4   1  17       14.80       14.47      0.37 o 
   5   1  17       25.98       24.35      0.58 o 
   6   1  17        4.11        4.26      0.34 o 
   0   2  17       19.11       18.58      0.44 o 
   1   2  17       36.86       38.02      0.50 o 
   2   2  17       46.20       41.36      0.67 o 
   3   2  17       26.97       21.97      0.42 o 
   4   2  17       24.01       21.23      0.44 o 
   5   2  17       12.46       12.98      0.38 o 
   6   2  17        3.17        3.78      0.45 o 
   0   3  17        0.80        0.64      0.15 o 
   1   3  17       27.04       26.61      0.38 o 
   2   3  17       15.76       19.07      0.39 o 
   3   3  17       80.53       74.40      0.93 o 
   4   3  17        0.95        0.80      0.20 o 
   5   3  17        5.14        5.27      0.29 o 
   0   4  17        7.36        8.69      0.38 o 
   1   4  17        9.94       10.64      0.29 o 
   2   4  17       51.14       50.54      0.71 o 
   3   4  17       80.26       82.93      1.03 o 
   4   4  17        1.66        1.37      0.19 o 
   5   4  17        4.77        7.10      0.36 o 
   0   5  17        2.76        3.28      0.69 o 
   1   5  17        1.56        2.21      0.26 o 
   2   5  17        6.97        6.92      0.30 o 
   3   5  17       23.70       23.46      0.53 o 
   4   5  17        3.28        3.12      0.28 o 
   5   5  17        6.18        8.21      0.34 o 
   0   6  17       14.52       14.82      0.66 o 
   1   6  17        2.00        1.60      0.23 o 
   2   6  17       23.27       21.01      0.73 o 
   3   6  17       11.04       11.05      0.58 o 
   4   6  17        7.32        9.28      0.48 o 
   0   7  17        0.00       -0.04      0.29 o 
   1   7  17       21.08       19.57      0.56 o 
   2   7  17        5.06        7.20      0.45 o 
   3   7  17       11.14       11.92      0.55 o 
   0   8  17        1.73        1.84      0.40 o 
   1   8  17        5.81        6.11      0.43 o 
   2   8  17        2.28        2.05      0.34 o 
   0   0  18       48.38       49.93      1.13 o 
   1   0  18       24.25       25.99      0.54 o 
   2   0  18       55.01       50.14      1.61 o 
   3   0  18       10.60        8.98      0.55 o 
   4   0  18       10.55        8.64      0.58 o 
   5   0  18        8.32        8.89      0.71 o 
   6   0  18        0.32       -0.14      0.39 o 
   0   1  18        0.45        0.29      0.13 o 
   1   1  18       69.20       64.82      0.75 o 
   2   1  18        2.48        2.94      0.38 o 
   3   1  18       74.65       64.38      1.08 o 
   4   1  18       43.37       40.72      0.73 o 
   5   1  18        8.15        8.05      0.37 o 
   6   1  18        1.76        2.68      0.30 o 
   0   2  18       12.79       14.83      0.33 o 
   1   2  18       18.93       17.83      0.30 o 
   2   2  18       23.09       19.35      1.56 o 
   3   2  18        8.32        6.61      0.23 o 
   4   2  18        5.04        5.68      0.29 o 
   5   2  18        8.30        8.35      0.42 o 
   6   2  18        1.40        2.27      0.35 o 
   0   3  18      122.42      113.03      1.80 o 
   1   3  18       26.16       24.80      0.38 o 
   2   3  18      194.85      193.23      1.98 o 
   3   3  18       23.38       20.35      0.44 o 
   4   3  18        1.97        1.82      0.21 o 
   5   3  18        1.99        2.81      0.25 o 
   0   4  18       83.14       87.96      1.52 o 
   1   4  18       12.24       10.95      0.29 o 
   2   4  18       40.30       38.02      0.60 o 
   3   4  18       43.32       38.52      0.62 o 
   4   4  18        0.23        0.07      0.20 o 
   5   4  18        6.68        8.87      0.40 o 
   0   5  18        0.15        0.54      0.26 o 
   1   5  18        0.22        0.57      0.18 o 
   2   5  18       14.80       13.44      0.39 o 
   3   5  18        4.20        4.55      0.29 o 
   4   5  18        3.83        4.22      0.31 o 
   5   5  18        1.93        2.03      0.46 o 
   0   6  18        3.35        4.21      0.42 o 
   1   6  18       16.62       15.46      0.48 o 
   2   6  18        5.31        5.73      0.33 o 
   3   6  18        7.14        8.60      0.41 o 
   4   6  18       17.73       20.28      0.60 o 
   0   7  18       11.74       11.38      0.66 o 
   1   7  18       30.90       29.42      0.84 o 
   2   7  18        3.17        3.52      0.31 o 
   3   7  18        1.64        1.67      0.28 o 
   0   8  18        1.68        1.21      0.39 o 
   1   8  18        2.72        2.64      0.32 o 
   2   8  18        8.18        9.26      0.66 o 
   1   0  19        0.10        0.08      0.17 o 
   2   0  19       50.83       49.01      1.86 o 
   3   0  19       64.54       57.45      1.44 o 
   4   0  19        0.79        1.27      0.37 o 
   5   0  19       14.27       11.55      0.74 o 
   6   0  19        0.00        0.03      0.42 o 
   0   1  19      109.84      103.41      1.69 o 
   1   1  19      245.01      240.90      2.25 o 
   2   1  19       44.88       43.95      0.82 o 
   3   1  19        0.21        0.16      0.21 o 
   4   1  19        4.28        4.10      0.41 o 
   5   1  19        1.82        1.85      0.31 o 
   0   2  19       51.50       51.13      0.72 o 
   1   2  19       27.61       26.74      0.39 o 
   2   2  19        1.69        1.50      0.29 o 
   3   2  19        5.79        4.61      0.27 o 
   4   2  19        6.16        4.74      0.30 o 
   5   2  19        4.34        4.19      0.32 o 
   0   3  19        3.45        3.65      0.36 o 
   1   3  19       14.55       15.23      0.30 o 
   2   3  19      221.42      212.57      2.16 o 
   3   3  19        6.04        5.21      0.25 o 
   4   3  19        4.35        4.21      0.23 o 
   5   3  19        1.89        2.33      0.24 o 
   0   4  19       21.94       19.61      0.59 o 
   1   4  19       14.21       14.96      0.33 o 
   2   4  19        0.57        1.05      0.17 o 
   3   4  19       29.85       28.78      0.61 o 
   4   4  19        0.99        1.34      0.23 o 
   5   4  19        5.80        7.61      0.39 o 
   0   5  19       11.22       12.21      0.70 o 
   1   5  19       13.75       14.02      0.40 o 
   2   5  19        5.83        5.27      0.29 o 
   3   5  19       13.30       13.95      0.43 o 
   4   5  19       10.89       11.86      0.44 o 
   0   6  19        2.08        2.44      0.37 o 
   1   6  19        1.75        2.12      0.31 o 
   2   6  19        1.28        1.24      0.24 o 
   3   6  19        1.76        1.53      0.28 o 
   4   6  19        0.47        0.18      0.31 o 
   0   7  19        5.93        5.64      0.50 o 
   1   7  19        2.46        2.64      0.30 o 
   2   7  19        2.70        3.48      0.31 o 
   3   7  19        2.84        3.38      0.54 o 
   0   8  19        3.34        3.53      0.48 o 
   1   8  19        0.32        0.40      0.42 o 
   2   8  19        8.14        7.72      0.68 o 
   0   0  20      917.59      930.48     14.86 o 
   1   0  20       16.00       14.51      0.42 o 
   2   0  20        0.03        0.31      0.30 o 
   3   0  20        0.35        0.24      0.30 o 
   4   0  20        1.14        1.00      0.36 o 
   5   0  20       12.42       10.70      1.13 o 
   0   1  20       77.59       78.97      1.60 o 
   1   1  20      125.28      126.42      1.30 o 
   2   1  20       53.31       51.72      0.92 o 
   3   1  20       45.59       41.27      0.83 o 
   4   1  20        9.41        9.19      0.44 o 
   5   1  20        1.51        2.37      0.32 o 
   0   2  20        0.23        0.42      0.19 o 
   1   2  20       10.99       11.06      0.33 o 
   2   2  20       11.05       10.50      0.42 o 
   3   2  20       23.91       20.57      0.57 o 
   4   2  20        2.00        2.35      0.33 o 
   5   2  20        2.58        2.48      0.37 o 
   0   3  20       98.02       93.86      1.61 o 
   1   3  20      144.87      144.84      1.47 o 
   2   3  20       22.48       24.08      0.46 o 
   3   3  20       18.45       18.20      0.42 o 
   4   3  20        4.26        4.88      0.31 o 
   5   3  20        9.11       11.29      0.47 o 
   0   4  20        0.11        0.20      0.23 o 
   1   4  20       16.32       16.58      0.34 o 
   2   4  20       51.90       49.52      0.71 o 
   3   4  20       10.93       11.97      0.38 o 
   4   4  20        1.45        1.52      0.26 o 
   5   4  20        2.66        3.35      0.31 o 
   0   5  20        0.51        0.92      0.31 o 
   1   5  20       12.98       11.86      0.35 o 
   2   5  20        2.42        2.39      0.24 o 
   3   5  20        2.13        3.19      0.27 o 
   4   5  20        5.12        4.53      0.32 o 
   0   6  20        0.16        0.98      0.34 o 
   1   6  20       13.01       12.05      0.45 o 
   2   6  20        1.88        1.18      0.25 o 
   3   6  20       16.12       16.29      0.53 o 
   0   7  20        0.09        0.00      0.47 o 
   1   7  20        3.60        3.12      0.32 o 
   2   7  20        0.06        0.44      0.25 o 
   3   7  20        6.36        6.21      0.64 o 
   0   8  20        0.10        0.16      0.59 o 
   1   8  20        0.10        0.14      0.45 o 
   1   0  21       29.85       29.27      0.75 o 
   2   0  21       15.21       13.99      0.67 o 
   3   0  21       34.86       30.21      1.00 o 
   4   0  21       14.78       12.40      1.02 o 
   5   0  21        0.09        0.18      0.41 o 
   0   1  21       25.18       24.97      0.68 o 
   1   1  21       66.53       64.75      0.83 o 
   2   1  21        1.77        2.40      0.65 o 
   3   1  21        6.23        4.83      0.33 o 
   4   1  21        7.40        7.57      0.42 o 
   5   1  21        0.77        0.65      0.29 o 
   0   2  21       66.66       72.73      1.34 o 
   1   2  21       37.66       34.15      0.53 o 
   2   2  21        1.98        1.69      0.48 o 
   3   2  21        8.23        7.28      0.39 o 
   4   2  21        4.19        3.77      0.34 o 
   5   2  21        2.13        2.09      0.34 o 
   0   3  21        3.47        4.24      0.35 o 
   1   3  21       45.68       48.65      0.73 o 
   2   3  21        9.19       10.49      0.37 o 
   3   3  21        1.60        1.22      0.23 o 
   4   3  21        5.12        5.99      0.36 o 
   5   3  21        7.45        7.36      0.46 o 
   0   4  21       37.79       42.23      0.94 o 
   1   4  21       74.71       75.35      0.98 o 
   2   4  21       50.64       50.99      0.74 o 
   3   4  21        5.73        4.64      0.26 o 
   4   4  21        7.55        8.54      0.44 o 
   0   5  21       18.34       17.66      0.69 o 
   1   5  21        0.96        1.16      0.19 o 
   2   5  21        5.39        5.03      0.29 o 
   3   5  21        0.63        0.44      0.21 o 
   4   5  21        3.56        4.60      0.55 o 
   0   6  21       14.54       13.17      0.81 o 
   1   6  21        1.00        1.16      0.24 o 
   2   6  21        0.62        0.36      0.23 o 
   3   6  21        7.66        9.28      0.44 o 
   0   7  21        0.78        0.59      0.36 o 
   1   7  21        4.30        5.14      0.43 o 
   2   7  21        1.16        1.23      0.27 o 
   0   0  22       56.83       61.17      1.64 o 
   1   0  22        1.36        1.47      0.27 o 
   2   0  22       16.04       15.45      1.02 o 
   3   0  22        0.24       -0.06      0.32 o 
   4   0  22        0.10       -0.02      0.39 o 
   5   0  22        0.01        1.38      0.64 o 
   0   1  22       24.48       27.13      0.78 o 
   1   1  22        9.13        8.78      0.39 o 
   2   1  22        9.19        9.55      0.41 o 
   3   1  22       11.91       10.24      0.44 o 
   4   1  22       27.18       24.89      0.68 o 
   5   1  22        0.08       -0.07      0.28 o 
   0   2  22       82.27       87.54      1.56 o 
   1   2  22        4.16        4.46      0.24 o 
   2   2  22        3.14        2.95      0.31 o 
   3   2  22        5.61        4.81      0.34 o 
   4   2  22        0.99        1.06      0.28 o 
   5   2  22        0.90        1.63      0.33 o 
   0   3  22       84.90       85.92      1.55 o 
   1   3  22       27.39       30.99      0.57 o 
   2   3  22       63.61       62.30      1.16 o 
   3   3  22        4.77        4.24      0.35 o 
   4   3  22        2.37        3.13      0.34 o 
   0   4  22       13.92       11.47      0.43 o 
   1   4  22        7.45        8.78      0.33 o 
   2   4  22       26.95       25.45      0.57 o 
   3   4  22        2.82        2.68      0.27 o 
   4   4  22        0.05       -0.02      0.24 o 
   0   5  22       10.87       11.21      0.96 o 
   1   5  22       11.27       10.87      0.42 o 
   2   5  22        6.43        6.07      0.33 o 
   3   5  22        2.70        2.22      0.26 o 
   4   5  22        0.22        0.39      0.35 o 
   0   6  22       20.19       17.62      1.20 o 
   1   6  22       15.69       16.30      0.47 o 
   2   6  22        0.59        0.25      0.23 o 
   3   6  22        6.52        7.40      0.41 o 
   0   7  22       12.09       10.47      0.74 o 
   1   7  22        2.27        2.09      0.29 o 
   2   7  22        8.61        9.86      1.38 o 
   1   0  23       13.08       12.02      0.50 o 
   2   0  23        2.77        2.68      0.41 o 
   3   0  23        0.18        0.49      0.34 o 
   4   0  23       13.59       10.72      0.69 o 
   5   0  23        0.30        0.50      0.44 o 
   0   1  23        8.58        8.22      0.45 o 
   1   1  23       16.11       15.29      0.40 o 
   2   1  23        9.82       10.26      0.67 o 
   3   1  23        0.59        0.64      0.25 o 
   4   1  23        2.58        2.80      0.33 o 
   5   1  23        0.22        0.77      0.31 o 
   0   2  23        3.08        3.64      0.36 o 
   1   2  23       27.34       26.55      0.48 o 
   2   2  23       10.99       10.57      0.45 o 
   3   2  23        7.01        6.88      0.41 o 
   4   2  23        2.29        2.77      0.35 o 
   0   3  23       10.31       11.85      0.54 o 
   1   3  23       68.37       69.62      0.93 o 
   2   3  23        1.41        1.66      0.28 o 
   3   3  23        2.50        2.51      0.36 o 
   4   3  23        0.25        0.35      0.28 o 
   0   4  23        0.05       -0.11      0.26 o 
   1   4  23       59.69       59.70      1.11 o 
   2   4  23       20.86       22.73      0.64 o 
   3   4  23        7.03        7.69      0.44 o 
   4   4  23        2.30        2.07      0.34 o 
   0   5  23        1.01        0.94      0.34 o 
   1   5  23        9.77       10.90      0.36 o 
   2   5  23        8.69        9.12      0.44 o 
   3   5  23        1.39        1.02      0.38 o 
   0   6  23        2.12        3.02      0.45 o 
   1   6  23        6.21        6.43      0.33 o 
   2   6  23        1.23        1.09      0.27 o 
   0   7  23       10.39       11.53      0.67 o 
   1   7  23        0.93        0.67      0.24 o 
   0   0  24        1.04        1.45      0.35 o 
   1   0  24       43.14       42.93      1.19 o 
   2   0  24       20.49       20.10      1.52 o 
   3   0  24        0.15        0.33      0.42 o 
   4   0  24        0.55        0.44      0.41 o 
   0   1  24       54.33       52.70      1.11 o 
   1   1  24       13.40       13.54      0.48 o 
   2   1  24        7.57        8.44      0.42 o 
   3   1  24       22.39       21.74      0.65 o 
   4   1  24        5.47        4.23      0.38 o 
   0   2  24       26.84       24.02      0.74 o 
   1   2  24        2.19        2.25      0.23 o 
   2   2  24       18.32       18.25      0.58 o 
   3   2  24        8.06        7.60      0.43 o 
   4   2  24        3.84        3.43      0.37 o 
   0   3  24        0.18        0.62      0.46 o 
   1   3  24       26.09       26.95      0.60 o 
   2   3  24       21.97       21.72      0.62 o 
   3   3  24        2.57        2.67      0.33 o 
   4   3  24        2.48        3.24      0.44 o 
   0   4  24       12.42       12.45      0.67 o 
   1   4  24       30.65       27.56      0.72 o 
   2   4  24       11.09       12.13      0.50 o 
   3   4  24        1.86        1.77      0.32 o 
   0   5  24        3.16        2.46      0.36 o 
   1   5  24        1.52        1.36      0.30 o 
   2   5  24        1.21        0.84      0.36 o 
   3   5  24        1.58        2.20      0.41 o 
   0   6  24        0.04        0.10      0.30 o 
   1   6  24        1.89        2.79      0.29 o 
   2   6  24        3.33        3.39      0.39 o 
   1   0  25        2.70        2.25      0.44 o 
   2   0  25        1.07        1.10      0.47 o 
   3   0  25       26.47       22.61      1.40 o 
   4   0  25       10.80        9.78      0.71 o 
   0   1  25       37.63       36.84      0.90 o 
   1   1  25        5.34        5.84      0.50 o 
   2   1  25        4.80        5.09      0.36 o 
   3   1  25       14.43       14.60      0.64 o 
   4   1  25        3.47        4.32      0.40 o 
   0   2  25        1.80        1.54      0.32 o 
   1   2  25       19.09       17.85      0.48 o 
   2   2  25        5.51        5.09      0.66 o 
   3   2  25        2.78        3.76      0.35 o 
   4   2  25        5.87        6.59      0.45 o 
   0   3  25       55.22       54.57      1.20 o 
   1   3  25       14.73       17.09      0.56 o 
   2   3  25       18.77       18.25      0.58 o 
   3   3  25        1.64        1.66      0.32 o 
   4   3  25        6.43        7.38      0.50 o 
   0   4  25        2.64        2.59      0.53 o 
   1   4  25       14.45       14.68      0.60 o 
   2   4  25       16.04       15.96      0.58 o 
   3   4  25        3.89        3.77      0.37 o 
   0   5  25        0.68        0.21      0.30 o 
   1   5  25        6.51        5.82      0.49 o 
   2   5  25        1.48        1.84      0.40 o 
   0   6  25        2.61        2.51      0.73 o 
   1   6  25        3.92        3.67      0.54 o 
   0   0  26       19.70       18.90      1.21 o 
   1   0  26        0.20        0.43      0.58 o 
   2   0  26        8.46        9.20      0.65 o 
   3   0  26        4.56        6.11      0.88 o 
   4   0  26        0.17        0.24      0.41 o 
   0   1  26        8.63       11.16      0.52 o 
   1   1  26        3.57        3.55      0.31 o 
   2   1  26        0.55        0.00      0.24 o 
   3   1  26       18.37       18.99      0.62 o 
   4   1  26        1.42        1.18      0.45 o 
   0   2  26       12.93       15.42      0.63 o 
   1   2  26       12.56       14.28      0.64 o 
   2   2  26        2.79        2.24      0.32 o 
   3   2  26        1.02        0.84      0.30 o 
   0   3  26       10.34       11.46      0.70 o 
   1   3  26       50.17       49.07      1.08 o 
   2   3  26        2.02        2.60      0.33 o 
   3   3  26        1.25        2.07      0.35 o 
   0   4  26        6.53        7.20      0.50 o 
   1   4  26       12.24       14.07      0.55 o 
   2   4  26        5.20        6.20      0.57 o 
   3   4  26        1.38        0.98      0.32 o 
   0   5  26        0.39        0.53      0.33 o 
   1   5  26        3.45        2.60      0.39 o 
   2   5  26        3.50        3.81      0.45 o 
   1   0  27        1.69        1.72      0.72 o 
   2   0  27        1.64        1.75      0.41 o 
   3   0  27        1.06        2.68      0.83 o 
   0   1  27       12.24       15.64      0.63 o 
   1   1  27        3.83        4.52      0.35 o 
   2   1  27        4.45        3.45      0.36 o 
   3   1  27        2.79        5.38      0.53 o 
   0   2  27        9.00        9.43      0.53 o 
   1   2  27        5.78        6.29      0.48 o 
   2   2  27        1.31        1.39      0.36 o 
   3   2  27        0.04       -0.05      0.27 o 
   0   3  27       40.79       50.53      1.18 o 
   1   3  27        7.26        7.87      0.43 o 
   2   3  27        1.74        1.93      0.33 o 
   3   3  27        0.21       -0.16      0.28 o 
   0   4  27        1.97        3.00      0.43 o 
   1   4  27       13.93       17.55      0.61 o 
   2   4  27       19.47       18.19      0.75 o 
   0   5  27        0.22       -0.28      0.31 o 
   1   5  27        3.09        2.29      0.35 o 
   0   0  28        4.37        4.54      0.79 o 
   1   0  28       10.51       11.22      0.68 o 
   2   0  28        0.98        0.97      0.41 o 
   3   0  28        6.23        5.88      0.62 o 
   0   1  28        0.14        0.37      0.39 o 
   1   1  28        0.13        0.09      0.30 o 
   2   1  28        1.08        1.00      0.29 o 
   3   1  28        2.93        3.70      0.40 o 
   0   2  28        0.00       -0.29      0.29 o 
   1   2  28        0.66        1.11      0.43 o 
   2   2  28        0.31        0.19      0.27 o 
   3   2  28        1.42        1.20      0.35 o 
   0   3  28       10.36       10.43      0.66 o 
   1   3  28        0.04       -0.15      0.31 o 
   2   3  28        3.81        4.57      0.49 o 
   0   4  28        1.63        1.41      0.45 o 
   1   4  28        9.42       10.30      0.50 o 
   1   0  29        0.13        0.20      0.36 o 
   2   0  29        0.06       -0.17      0.36 o 
   0   1  29        2.51        3.14      0.51 o 
   1   1  29        1.44        2.12      0.44 o 
   2   1  29        0.19        0.38      0.29 o 
   0   2  29        7.02        8.31      0.54 o 
   1   2  29        6.56        6.45      0.51 o 
   2   2  29        1.00        0.65      0.35 o 
   0   3  29        0.78        1.43      0.42 o 
   1   3  29        9.34        7.53      0.54 o 
   0   4  29       12.69       11.20      0.63 o 
   0   0  30        7.53        7.36      0.96 o 
   1   0  30        4.38        2.61      0.75 o 
   2   0  30        0.21       -0.36      0.37 o 
   0   1  30        0.71        1.06      0.87 o 
   1   1  30        8.33        8.28      0.55 o 
   2   1  30        0.55        0.61      0.31 o 
   0   2  30        0.38        1.38      0.71 o 
   1   2  30        1.34        0.93      0.38 o 
   0   3  30        7.68       11.41      1.18 o 
   1   0  31        1.07        1.60      0.74 o 
                                                 
